# Supplementary material for: Genetic Analysis for Resistance to Sclerotinia Stem Rot, Yield and Its Component Traits in Indian Mustard [Brassica juncea (L.) Czern & Coss.]
Source: Plants (Basel). 2022 Feb 28;11(5):671. doi: 10.3390/plants11050671 (PMC8912491; doi:10.3390/plants11050671)
Supplement: Supplementary file 1 [file plants-11-00671-s001.zip]

Archive with 1 entries (1 files):
- plants-1564758-si.pdf
